# Supplementary material for: Rapid assessment of the factors contributing to the increase in maternal mortality during the COVID-19 pandemic in the Latin American region
Source: BMC Pregnancy Childbirth. 2026 Jan 3;26:72. doi: 10.1186/s12884-025-08069-y (PMC12828971; doi:10.1186/s12884-025-08069-y)
Supplement: Supplementary file 2 — Supplementary Material 2 [file 12884_2025_8069_MOESM2_ESM.xlsx]

## Sheet: Country
Supplementary Table 3: Documents reviewed
	National document, characteristics										Implementation element of the "document" in the context of the COVID-19 pandemic							Objectives of policy/program/standard	Comments
Item	Document title, date of publication	Type of document	URL	Old	New	General	Specific	Mandatory		Not Mandatory	Facilitates dissemination/dissemination		Availability of services	Accessibility	Management/leadership	Information systems	Quality	Type the target(s) in the cell below	Any comments you may have
Contents to consider	Textual	It can be a policy document, norm, resolution, clinical guide, administrative procedures guide, etc.	If it has	Developed by March 2020, is not specific to addressing the COVID-19 pandemic but remains in place to address sexual and reproductive, maternal and perinatal health.	Prepared in pandemic period (March 2020-July 2021)	Targeted to the general population (and would negatively affect and/or benefit sexual and reproductive, maternal and perinatal health care, depending on your interpretation). Implementing body (if any, e.g., Ministry of Health, Ministry of Social Development, Ministry of Transportation, etc.). Note that not every document comes from the "health" sector.	Aimed at sexual and reproductive and/or maternal and/or perinatal health care during the pandemic. Implementing agency (if any, e.g. Ministry of Health, Ministry of Social Development, Ministry of Transport, etc.)	1) It is mandatory	2) It also has punitive mechanisms in case of non-compliance (e.g., issuance of a violation report, fine, detention, etc.).	Recommends/suggests. It can be guidelines, protocols, guidelines, etc.	1) Do you have mechanisms to: a) disseminate recommendations/guidelines at the health team level , YES/NO; b) education/training to health teams, YES/NO; c) clinical supervision, YES/NO; d) other, especially to attend sexual and reproductive, maternal and perinatal health? YES/NO.	2) Do you have mechanisms to: a) disseminate and publicize changes in the health system directed to the public (refers to communication and the media). YES/NO. b) disseminate and communicate changes in the health system to the public, especially to address sexual and reproductive, maternal and perinatal health? (refers to communication and media) YES/NO.	Do you consider the availability of health services with: a) adequate equipment and supplies, YES/NO; b) expansion or reconversion of services, YES/NO; c)expansion/reconversion of human resources, YES/NO, d) expansion of financing, YES/NO; e) other), especially to attend sexual and reproductive, maternal and perinatal health? YES/NO	Do you take into account: a) financial barriers/facilitators (existence of co-payment, money transfer , etc), YES/NO; b) geographic barriers/facilitators (free/subsidized transportation, prepartum homes, etc.), YES/NO; c) social barriers/facilitators (cultural appropriateness, relevance, etc), YES/NO; d) barriers/facilitators especially for sexual and reproductive, maternal and perinatal health c…	Does it take into account? the existence of trained managers/directors/officers to facilitate the implementation of the strategies, especially to address sexual and reproductive, maternal and perinatal health.	Does it consider mechanisms/structures based on information systems that facilitate the management of the proposed strategies, including monitoring and evaluation of: a) structures (e.g. equipment, inputs), YES/NO; b) processes (e.g. patient flow, commodity audit, procurement, etc.), YES/NO; b) processes (e.g. patient flow, commodity audit, purchasing, etc) YES/NO; c) outcomes (e.g. nosocomial in…	Does the reference document take into account? a) The scientific evidence available in its preparation; YES/NO; a) The coordination / continuity of care guaranteed through mechanisms such as referral and counter-referral mechanisms that facilitate communication between providers or services at different levels of care of the health system (it could also include communication with the social prote…
Instructive (In this row write the answer)	Enter the exact title and date	Identify document type	Paste	Enter "yes" or "no" as appropriate	Enter "yes" or "no" as appropriate	Enter "yes" or "no" as appropriate. If "yes" expand information in the cell below	Enter "yes" or "no" as appropriate. If "yes" expand information in the cell below.	Enter "yes" or "no" as appropriate. If "yes" expand information in the cell below	Enter "yes" or "no" here as appropriate. If you answer "yes" expand information in the cell below	If "yes" expand information in the cell below	If you answer "yes" expand information in the cell below referencing the item	If you answer "yes" expand information in the cell below referencing the item	If you answer "yes" expand information in the cell below referencing the item	If you answer "yes" expand information in the cell below referencing the item	If you answer "yes" expand information in the cell below referencing the item	If you answer "yes" expand information in the cell below referencing the item	If you answer "yes" expand information in the cell below referencing the item
If yes, please provide additional information (refer to item, please)						Briefly clarify your interpretation	This space is for those items in which you answered "YES".	This space is for those items in which you answered "YES".	This space is for those items in which you answered "YES".	This space is for those items in which you answered "YES"	This space is for those items in which you answered "YES"	This space is for those items in which you answered "YES"	This space is for those items in which you answered "YES"	This space is for those items in which you answered "YES"	This space is for those items in which you answered "YES"	This space is for those items in which you answered "YES"	This space is for those items in which you answered "YES"

## Sheet: Country 1- example
Supplementary Table 3a: Example of documents reviewed in Country 1
	National document, characteristics										Implementation element of the "document" in the context of the COVID-19 pandemic							Objectives of the policy/program/standard	Comment
Item	Document title, date of publication	Type of document	URL	Old	New	General	Specific	Mandatory		Not mandatory	Facilitates dissemination/dissemination		Availability of services	Accessibility	Management/leadership	Information systems	Quality	Type the target(s) in the cell below	Any comments you may have
Contents to consider	Textual	It can be a policy document, norm, resolution, clinical guide, administrative procedures guide, etc.	If you own	Developed by March 2020, is not specific to addressing the COVID-19 pandemic but remains in place to address sexual and reproductive, maternal and perinatal health.	Prepared in pandemic period (March 2020-July 2021)	Targeted to the general population (and would negatively affect and/or benefit sexual and reproductive, maternal and perinatal health care, depending on your interpretation). Implementing body (if any, e.g., Ministry of Health, Ministry of Social Development, Ministry of Transportation, etc.). Note that not every document comes from the "health" sector.	Aimed at sexual and reproductive and/or maternal and/or perinatal health care during the pandemic. Implementing agency (if any, e.g. Ministry of Health, Ministry of Social Development, Ministry of Transport, etc.)	1) It is mandatory	2) It also has punitive mechanisms in case of non-compliance (e.g., issuance of a violation report, fine, detention, etc.).	Recommends/suggests. It can be guidelines, protocols, guidelines, etc.	1) Do you have mechanisms to: (a) disseminate recommendations/guidelines at the health team level , YES/NO. If your answer is "YES" explain in 2 lines in "comments"; " b) education/training to health teams, YES/NO. If your answer is "YES" explain in 2 lines in "comments"; c) clinical supervision, YES/NO. If your answer is "YES" explain in 2 lines in "comments"; c) clinical supervision, YES/NO. If…	2) Do you have mechanisms to: (a) disseminate and publicize changes in the health system directed to the public (refers to communication and the media). YES/NO. If your answer is "YES" explain in 2 lines in "comments". b) disseminate and communicate the changes in the health system to the public, especially to address sexual and reproductive, maternal and perinatal health? (refers to communicatio…	Does it take into account the availability of health services with: a) adequate equipment and supplies, b) expansion or reconversion of services, c) expansion/reconversion of human resources, d) expansion of financing, e) other), especially to attend sexual and reproductive, maternal and perinatal health?	Do you take into account: (a) financial barriers/facilitators (existence of co-payment, money transfer , etc), YES/NO. If your answer is "YES" explain in 2 lines in "comments"; b) geographic barriers/facilitators (free/subsidized transportation, prepartum homes, etc.), YES/NO. If your answer is "YES" explain in 2 lines in "comments"; c) social barriers/facilitators (cultural appropriateness, rele…	Does it take into account? the existence of trained managers/directors/officers to facilitate the implementation of the strategies, especially to address sexual and reproductive, maternal and perinatal health.	Does it consider mechanisms/structures based on information systems that facilitate the management of the proposed strategies, including monitoring and evaluation? of: (a) structures (e.g. equipment, inputs), YES/NO. If "YES" please explain in 2 lines in "comments". b) processes (e.g., patient flow, supply audit, purchasing, etc.), YES/NO. YES/NO. If your answer is "YES" explain in 2 lines in "co…	Does the reference document take into account? (a) The available scientific evidence(s) in its preparation; YES/NO. If your answer is "YES" please explain in 2 lines in "comments" a) The coordination / continuity of care guaranteed through mechanisms such as referral and counter-referral mechanisms that facilitate communication between providers or services at different levels of care of the heal…
Reply	Enter the exact title and date	Identify document type	Paste	YES/NO	YES/NO	YES/NO	YES/NO	YES/NO	YES/NO	YES/NO	YES/NO	YES/NO	YES/NO	YES/NO	YES/NO	YES/NO	YES/NO
Additional information (refer to item, please)
Reply	Title 1 + date	Identify document type	Paste	YES/NO	YES/NO	YES/NO	YES/NO	YES/NO	YES/NO	YES/NO	YES/NO	YES/NO	YES/NO	YES/NO	YES/NO	YES/NO	YES/NO
Additional information (refer to item, please)
Reply	Title 2 + date	Identificar tipo de documento	Paste	YES/NO	YES/NO	YES/NO	YES/NO	YES/NO	YES/NO	YES/NO	YES/NO	YES/NO	YES/NO	YES/NO	YES/NO	YES/NO	YES/NO
Additional information (refer to item, please)
Reply	Title 3 + date	Identify document type	Paste	YES/NO	YES/NO	YES/NO	YES/NO	YES/NO	YES/NO	YES/NO	YES/NO	YES/NO	YES/NO	YES/NO	YES/NO	YES/NO	YES/NO
Additional information (refer to item, please)
